# Supplementary material for: Alternative Splicing of SMPD1 in Human Sepsis
Source: PLoS One. 2015 Apr 21;10(4):e0124503. doi: 10.1371/journal.pone.0124503 (PMC4405572; doi:10.1371/journal.pone.0124503)
Supplement: S1 File — (XLSX) [file pone.0124503.s001.xlsx]

## Sheet: Tabelle1
Cohort	Clinical parameter		Genomic region	Splice-isoform	p-value	Odds ratio	Regression model		Genomic region	Name	description
SIRS		SIRS vs. control	Exon 2-4	Iso1	0.175	0.761	multinomial - optimal		Exon 2-4	Iso1	Exon 2-4
				Iso2	0.0143	1.508				Iso2	Exon 2(+40nt)-4
				Iso4	0.388	0.885				Iso3	Exon 2-3-4
										Iso4	Exon 2(+40nt)-3-4
			Exon 4-6	Iso1	0.0199	47.592	multinomial - optimal
				Iso5	0.568	0.877			Exon 4-6	Iso1	Exon 4-5-(-21nt)6
				Iso6	0.000324	0.621				Iso2	Exon 4-5-6
										Iso3	Exon 4-5-(+20nt)6
Severe sepsis/ septic shock		Severe sepsis/septic shock vs. control	Exon 2-4	Iso1	0.0231	0.653	multinomial - optimal			Iso4	Exon 4-(+30nt)5-6
				Iso2	0.00103	1.775				Iso5	Exon 4-5-in5-6
				Iso4	4.59e-06	0.446				Iso6	Exon 4-in4-5-in5-6
			Exon 4-6	Iso1	0.0133	38	multinomial - optimal
				Iso5	6.93e-06	0.285
				Iso6	0.00034	0.842
Severe sepsis/ septic shock	SAPS-II	SPAS-II ≥52	Exon 2-4	Iso1	0.0286	0.7665	binomial - optimal
			Exon 4-6	Iso1	0.713	2.55	binomial - optimal
				Iso2	0.808	1.055
				Iso3	0.592	1.175
				Iso4	0.658	3.19
				Iso5	0.519	1.139
	Site of infection	Pneumonia vs. Abdominal	Exon 2-4	Iso1	0.801	0.9642	multinomial - optimal
				Iso2	0.1929	0.9151
				Iso3	0.7645	1.0026
				Iso4	0.548	1.0782
			Exon 4-6	Iso1	0.8156	0.8856	multinomial - optimal
				Iso2	0.1498	0.9697
				Iso3	0.4311	1.1177
				Iso4	0.1226	4.3738
				Iso5	0.217	1.1514
				Iso6	0.6449	0.9882
		Soft tissue vs. Abdominal	Exon 2-4	Iso1	0.4734	1.1208	multinomial - optimal
				Iso2	0.5879	1.0437
				Iso3	0.1503	0.9818
				Iso4	0.3576	0.8273
			Exon 4-6	Iso1	0.6032	0.6928	multinomial - optimal
				Iso2	0.5597	0.9832
				Iso3	0.7803	1.0542
				Iso4	0.323	3.6889
				Iso5	0.7588	0.9491
				Iso6	0.9357	1.0021
	28-day survival	survived	Exon 2-4	Iso1	0.104	0.8444	binomial - optimal
			Exon 4-6	Iso4	0.0282	0.1226	binomial - optimal
	ΔSOFA	ΔSOFA ≤-4 vs. >-4 and <4	Exon 2-4	Iso1	0.403	0.7683	multinomial - additive
				Iso2	0.6074	0.9646
				Iso3	0.4395	0.9926
				Iso4	0.4379	1.0995
			Exon 4-6	Iso1	0.9933	1.0044	multinomial - additive
				Iso2	0.6212	1.011
				Iso3	0.1092	0.756
				Iso4	0.7791	1.354
				Iso5	0.2844	0.865
				Iso6	0.2053	1.0462
		ΔSOFA ≥4 vs. >-4 and <4	Exon 2-4	Iso1	0.4587	0.9016	multinomial - additive
				Iso2	0.6684	0.9701
				Iso3	0.7135	0.996
				Iso4	0.7683	0.9542
			Exon 4-6	Iso1	0.9838	1.0124	multinomial - additive
				Iso2	0.5102	0.984
				Iso3	0.4927	0.8904
				Iso4	0.06303	10.7735
				Iso5	0.4852	0.9076
				Iso6	0.649	1.0183
