# Supplementary material for: Alternative Splicing of SMPD1 in Human Sepsis
Source: PLoS One. 2015 Apr 21;10(4):e0124503. doi: 10.1371/journal.pone.0124503 (PMC4405572; doi:10.1371/journal.pone.0124503)
Supplement: S2 File — Fluorescence intensity values are listed for each individual enrolled in the study separately including corresponding patient characteristics. (XLSX) [file pone.0124503.s002.xlsx]

## Sheet: SMPD1 splicing_data
Sample ID	Group	Age	Gender	28-day survival	ΔSOFA	Site of infection	SAPS-II	SMPD1 exon 2-4				SMPD1 exon 4-6
			1 = male	1 = survived	1 = ≤-4	0 = Abdominal	0 = SAPS <52	Isoform 1	Isoform 2	Isoform 3	Isoform 4	Isoform 1	Isoform 2	Isoform 3	Isoform 4	Isoform 5	Isoform 6
			2 = female	0 = dead	0 = >-4, <4	1 = Pneumonia	1 = SPAS ≥52
					2 = ≥4	2 = Soft tissue		Exon 2-4	Exon 2(+40nt)-4	Exon 2-3-4	Exon 2(+40nt)-3-4	Exon 4-5-(-21nt)6	Exon 4-5-6	Exon 4-5-(+20nt)6	Exon 4-(+30nt)5-6	Exon 4-5-in5-6	Exon 4-in4-5-in5-6
						3 = Primary bacteremia
						4 = Endocarditis
						5 = Urogenital
Sepsis-1	severe sepsis/septic shock	65	1	1	1	2	1	1164	3237	32572	1766	338	22997	1251	0	1731	1958
Sepsis-2	severe sepsis/septic shock	67	2	0	2	1	1	1221	5625	29700	1090	875	29742	1357	321	2308	2333
Sepsis-3	severe sepsis/septic shock	59	1	1	0	1	0	306	876	9934	722	746	72784	3445	0	12099	10440
Sepsis-4	severe sepsis/septic shock	69	1	0	0	2	1	1688	11123	58808	2803	1241	59456	5858	382	5408	27108
Sepsis-5	severe sepsis/septic shock	42	1	1	0	0	0	2802	9147	42165	4763	700	30460	1428	254	4524	8710
Sepsis-6	severe sepsis/septic shock	61	2	1	0	0	0	280	202	3947	0	4184	141141	5943	601	11791	23790
Sepsis-7	severe sepsis/septic shock	81	1	1	2	1	1	443	2628	20279	927	870	30309	1409	328	3331	3054
Sepsis-8	severe sepsis/septic shock	53	2	1	0	1	0	572	2539	14394	1101	702	25321	2841	0	2806	2227
Sepsis-9	severe sepsis/septic shock	71	1	0	0	1	0	666	2675	20663	1314	4304	114177	8928	1045	12080	7023
Sepsis-10	severe sepsis/septic shock	69	1	1	1	0	0	870	1537	9834	339	301	77092	6107	589	4892	9711
Sepsis-11	severe sepsis/septic shock	43	1	1	0	3	1	1256	3624	26962	1597	1589	98983	8623	627	11222	10472
Sepsis-12	severe sepsis/septic shock	70	1	1	2	0	0	404	1226	15300	788	3642	142346	7323	660	11968	7458
Sepsis-13	severe sepsis/septic shock	74	1	0	0	0	0	347	2159	18043	458	990	169366	21193	1049	10372	16936
Sepsis-14	severe sepsis/septic shock	61	2	0	-	0	0	764	2819	13769	912	944	32381	1383	258	4443	6480
Sepsis-15	severe sepsis/septic shock	57	2	1	2	1	0	0	440	2415	213	704	30539	1962	311	3280	3459
Sepsis-16	severe sepsis/septic shock	72	1	1	1	0	1	3190	15112	113114	4698	2307	96165	10803	425	5492	6213
Sepsis-17	severe sepsis/septic shock	69	1	1	0	0	1	0	530	3232	330	590	21666	1157	0	1596	623
Sepsis-18	severe sepsis/septic shock	60	1	1	-	1	0	1275	3865	22353	1513	1378	38440	2117	175	3273	3934
Sepsis-19	severe sepsis/septic shock	68	2	1	2	0	0	890	3320	21769	889	2710	186946	11834	807	22823	35883
Sepsis-20	severe sepsis/septic shock	80	2	1	0	0	0	520	994	9766	428	4761	147039	8149	853	12142	11992
Sepsis-21	severe sepsis/septic shock	66	1	1	0	0	1	226	476	2008	515	558	23094	1070	210	6057	5344
Sepsis-22	severe sepsis/septic shock	81	1	1	0	0	0	572	3467	25982	914	5453	167818	11934	234	9856	29593
Sepsis-23	severe sepsis/septic shock	44	2	0	2	0	0	556	2969	23187	836	4185	162446	10319	1681	13635	12921
Sepsis-24	severe sepsis/septic shock	63	1	0	0	2	0	400	636	1664	0	3756	169543	12358	1547	7193	8608
Sepsis-25	severe sepsis/septic shock	65	2	1	0	0	1	0	4610	52870	1158	412	24963	2221	0	1145	826
Sepsis-26	severe sepsis/septic shock	61	2	0	2	0	1	569	658	7380	477	2494	79848	3078	786	6511	16339
Sepsis-27	severe sepsis/septic shock	40	1	0	0	2	1	990	1933	33343	1955	1226	58108	3433	391	4263	2953
Sepsis-28	severe sepsis/septic shock	84	1	1	0	1	1	2840	9825	98187	4766	1731	70564	3079	418	6227	4931
Sepsis-29	severe sepsis/septic shock	52	2	1	0	1	1	3446	14172	184191	5671	2468	104159	5644	691	5993	5675
Sepsis-30	severe sepsis/septic shock	73	1	1	0	1	0	2245	5940	23894	1393	2969	153475	13953	0	14558	72288
Sepsis-31	severe sepsis/septic shock	77	1	1	1	1	0	737	1404	14655	845	2970	117260	2607	897	12219	14758
Sepsis-32	severe sepsis/septic shock	65	1	1	2	0	1	978	3883	36750	1074	957	43867	4046	265	2152	2103
Sepsis-33	severe sepsis/septic shock	43	1	1	1	0	0	479	2333	16378	970	3588	160807	10255	704	12326	28123
Sepsis-34	severe sepsis/septic shock	59	2	1	2	1	0	0	1433	11714	431	2359	89748	3249	1209	5084	45178
Sepsis-35	severe sepsis/septic shock	66	1	1	0	1	0	804	3325	44927	1117	749	48918	6358	278	2746	2544
Sepsis-36	severe sepsis/septic shock	71	2	1	-	1	1	1080	1401	21379	651	3359	136586	5806	373	10995	8994
Sepsis-37	severe sepsis/septic shock	77	2	1	0	3	0	1767	8574	55143	2921	1356	50207	6710	349	4780	6351
Sepsis-38	severe sepsis/septic shock	50	1	0	0	0	0	2240	12600	51690	1609	1491	61824	2732	543	4382	4941
Sepsis-39	severe sepsis/septic shock	64	1	0	0	0	1	4964	21085	117901	3988	1638	55169	3718	388	3579	8095
Sepsis-40	severe sepsis/septic shock	35	2	1	0	0	1	1066	2437	44386	2707	794	34275	2070	193	3691	3069
Sepsis-41	severe sepsis/septic shock	64	2	1	1	1	1	495	5188	48113	2474	532	28115	1347	0	2084	1900
Sepsis-42	severe sepsis/septic shock	77	1	0	0	0	0	764	1185	12132	657	2272	101799	5602	743	12186	12554
Sepsis-43	severe sepsis/septic shock	69	1	1	1	2	0	1683	6746	22404	1450	5945	166998	9622	1821	11813	14678
Sepsis-44	severe sepsis/septic shock	67	1	1	0	1	0	653	2449	22248	1293	3129	132371	12152	1283	13871	24348
Sepsis-45	severe sepsis/septic shock	59	1	1	0	0	1	524	3682	32373	898	1092	38524	2380	266	2501	2173
Sepsis-46	severe sepsis/septic shock	31	2	1	-	4	0	1091	3124	25314	1156	3149	131054	8285	470	11077	222814
Sepsis-47	severe sepsis/septic shock	72	1	1	2	1	0	2621	3283	37530	1814	3868	190410	10916	700	20791	30406
Sepsis-48	severe sepsis/septic shock	54	1	0	1	2	1	781	3211	24297	1049	544	29443	2171	290	2548	2612
Sepsis-49	severe sepsis/septic shock	50	2	1	0	3	0	1008	5580	58120	1677	0	9684	730	0	610	734
Sepsis-50	severe sepsis/septic shock	59	1	1	-	3	0	2768	9198	65952	1685	665	36622	2344	0	3187	2074
Sepsis-51	severe sepsis/septic shock	48	1	1	1	4	0	412	1168	6780	790	1036	35868	3264	332	5003	8121
Sepsis-52	severe sepsis/septic shock	59	2	1	0	0	0	849	3303	22577	1574	3184	93026	3549	629	7988	5037
Sepsis-53	severe sepsis/septic shock	60	2	1	0	2	0	617	2638	11973	347	3326	126955	3835	991	15312	17200
Sepsis-54	severe sepsis/septic shock	46	1	0	0	1	0	678	1101	13377	817	543	98464	4156	458	8794	11501
Sepsis-55	severe sepsis/septic shock	61	1	1	0	0	0	1316	6557	51132	2126	759	33631	3020	291	2478	8051
Sepsis-56	severe sepsis/septic shock	76	1	1	0	1	1	517	2477	35342	1017	4095	174128	8878	1840	14211	14027
Sepsis-57	severe sepsis/septic shock	51	1	1	-	5	0	2759	8104	99790	5305	1403	65857	8685	696	6781	7387
Sepsis-58	severe sepsis/septic shock	72	2	1	0	0	0	1382	2520	42882	1904	498	21323	1404	0	1928	3022
Sepsis-59	severe sepsis/septic shock	75	2	1	2	0	0	521	1931	16045	813	721	22555	2632	0	1813	2528
Sepsis-60	severe sepsis/septic shock	51	2	1	2	1	0	1152	7090	43469	1323	1189	58494	4151	536	4644	3520
Sepsis-61	severe sepsis/septic shock	48	1	1	1	0	0	2771	15348	103584	4912	2590	98625	2677	659	6109	7361
Sepsis-62	severe sepsis/septic shock	80	1	0	0	0	1	346	2589	20430	840	2190	117173	6203	877	6601	7823
Sepsis-63	severe sepsis/septic shock	56	1	1	0	1	1	627	1591	10748	1121	1619	59827	3043	604	8311	9319
Sepsis-64	severe sepsis/septic shock	66	1	1	0	5	1	0	1305	9212	465	1408	58757	4190	425	6189	6487
Sepsis-65	severe sepsis/septic shock	68	1	1	0	4	0	0	1141	4173	0	0	33689	3223	0	2256	3110
Sepsis-66	severe sepsis/septic shock	70	1	1	1	0	0	231	2040	17176	781	2748	87414	5653	568	4787	6043
Sepsis-67	severe sepsis/septic shock	74	2	1	0	1	1	1435	4627	48866	1209	706	39625	5158	299	1927	4315
Sepsis-68	severe sepsis/septic shock	79	1	1	0	0	1	1519	2746	43640	1001	802	33494	2128	0	1480	1263
Sepsis-69	severe sepsis/septic shock	82	1	1	-	1	0	3229	5359	47720	3406	1089	34092	2010	544	4551	6169
Sepsis-70	severe sepsis/septic shock	70	1	1	-	3	0	2200	7141	87481	2454	440	24223	1539	184	1272	3136
Sepsis-71	severe sepsis/septic shock	80	1	1	0	0	1	3263	16106	73307	3537	1217	47545	4225	0	4205	3137
Sepsis-72	severe sepsis/septic shock	70	1	1	-	0	0	1721	9903	55929	1619	1201	41131	2462	255	2797	3388
Sepsis-73	severe sepsis/septic shock	71	1	1	1	2	1	1078	3985	45274	1897	687	34294	2423	292	3024	3335
Sepsis-74	severe sepsis/septic shock	68	1	1	0	0	1	905	6638	89153	2127	1402	70265	3758	305	2741	3820
Sepsis-75	severe sepsis/septic shock	50	1	0	0	4	1	640	794	5136	168	529	27275	2425	0	3317	3755
Sepsis-76	severe sepsis/septic shock	49	1	0	2	0	0	2211	6238	36045	1772	551	29484	2718	326	3131	1882
Sepsis-77	severe sepsis/septic shock	79	1	1	-	2	0	1081	1227	23762	783	1652	92094	9822	615	11440	22534
Sepsis-78	severe sepsis/septic shock	74	1	0	1	0	1	2172	3118	46865	1497	553	24072	2286	0	1994	9555
Sepsis-79	severe sepsis/septic shock	73	2	0	0	1	1	848	4021	38278	1369	829	31234	3979	259	2919	5192
Sepsis-80	severe sepsis/septic shock	60	2	1	1	0	1	3855	9487	116067	7414	1028	62914	2219	299	8336	5758
Sepsis-81	severe sepsis/septic shock	78	1	1	0	0	1	2135	5863	43424	1674	710	27461	2092	0	1791	2500
Sepsis-82	severe sepsis/septic shock	61	1	1	1	0	1	0	1165	12202	598	1452	64412	5164	813	7302	159436
Sepsis-83	severe sepsis/septic shock	55	2	1	1	2	0	895	2725	18267	907	691	21009	1155	0	2187	2533
Sepsis-84	severe sepsis/septic shock	47	2	0	2	0	0	1728	7688	81102	2948	1182	51971	2792	375	4940	22218
Sepsis-85	severe sepsis/septic shock	74	2	0	0	0	1	0	2623	10721	446	3189	100063	6688	454	14921	17313
Sepsis-86	severe sepsis/septic shock	46	1	1	-	0	0	738	2566	23579	1833	332	20413	795	0	2363	3673
Sepsis-87	severe sepsis/septic shock	79	2	1	1	0	1	0	1296	7559	428	989	38039	2414	423	3443	4493
Sepsis-88	severe sepsis/septic shock	38	2	1	2	3	0	430	1125	16502	419	1349	75039	6479	0	5978	5349
Sepsis-89	severe sepsis/septic shock	69	1	1	0	0	0	1320	1870	24653	1066	3352	136135	7381	765	11713	13487
Sepsis-90	severe sepsis/septic shock	69	1	1	-	2	1	1	4045	33843	1235	2829	145300	17696	644	6384	158567
Sepsis-91	severe sepsis/septic shock	74	2	1	-	1	0	436	1593	22506	755	1423	72879	10054	524	7909	33438
Sepsis-92	severe sepsis/septic shock	54	1	0	-	1	1	580	2461	48176	2121	3123	110208	6436	584	16784	48517
Sepsis-93	severe sepsis/septic shock	79	1	1	1	1	1	477	2651	38581	1384	1539	50026	2553	196	5522	10841
Sepsis-94	severe sepsis/septic shock	70	1	1	0	3	0	429	513	3903	0	658	17779	2144	0	2214	3382
SIRS-1	SIRS	72	1	-	-	-	-	2688	8123	56590	6032	749	26621	1566	251	5409	1360
SIRS-2	SIRS	74	1	-	-	-	-	3179	7979	73935	9490	415	24529	2258	0	3831	1408
SIRS-3	SIRS	62	1	-	-	-	-	867	3682	25275	2406	944	51010	2236	534	8075	2253
SIRS-4	SIRS	27	1	-	-	-	-	3035	11573	74228	6882	969	54266	3562	353	8369	1708
SIRS-5	SIRS	49	1	-	-	-	-	913	3131	23106	2247	644	21834	953	237	3939	3930
SIRS-6	SIRS	74	2	-	-	-	-	1793	2499	28453	3384	415	26170	2676	293	3359	1032
SIRS-7	SIRS	50	1	-	-	-	-	1891	7315	76137	7192	1346	52974	2897	454	7623	2880
SIRS-8	SIRS	60	1	-	-	-	-	2067	5193	51354	5628	597	31521	1942	374	5903	3141
SIRS-9	SIRS	62	1	-	-	-	-	2432	6000	49581	4027	1293	49218	2422	454	10477	2346
SIRS-10	SIRS	70	1	-	-	-	-	401	1001	10318	1594	383	16372	1515	315	2113	959
SIRS-11	SIRS	61	1	-	-	-	-	1762	3768	17165	811	353	19125	981	388	3814	1828
SIRS-12	SIRS	70	2	-	-	-	-	1641	2614	21299	2068	401	19134	995		2838	2113
SIRS-13	SIRS	72	2	-	-	-	-	4979	12747	120630	9067	1596	66711	3221	544	9016	2465
SIRS-14	SIRS	72	1	-	-	-	-	3271	7735	53136	4423	851	36188	2014	581	6010	2321
SIRS-15	SIRS	55	1	-	-	-	-	3285	7015	74068	7267	1092	47719	2465	531	8099	0
SIRS-16	SIRS	65	1	-	-	-	-	7133	12003	115965	11786	1366	58053	3789	780	11296	4587
SIRS-17	SIRS	67	1	-	-	-	-	3999	8086	97105	7930	1264	44495	3129	731	6469	2458
SIRS-18	SIRS	55	1	-	-	-	-	2463	3034	50577	4484	890	36582	3167	390	6268	1944
SIRS-19	SIRS	76	1	-	-	-	-	5826	8840	98343	7836	1630	62737	3825	870	8924	3334
SIRS-20	SIRS	70	1	-	-	-	-	581	2446	24561	617	407	16152	1882	199	2292	4798
Control-1	Control	58	1	-	-	-	-	941	1189	10461	1323	0	4890	316	0	1252	54598
Control-2	Control	72	2	-	-	-	-	4796	6296	55937	7908	529	13880	410	345	1522	95208
Control-3	Control	65	2	-	-	-	-	3303	3106	49957	5988	705	66624	3097	972	17591	21043
Control-4	Control	68	1	-	-	-	-	6693	7400	121510	12411	1120	42617	3617	303	6576	16027
Control-5	Control	78	2	-	-	-	-	5178	9489	92973	10834	976	58168	3031	462	8207	24993
Control-6	Control	62	1	-	-	-	-	3670	5258	61764	8070	1216	30998	1791	0	7824	29570
Control-7	Control	62	2	-	-	-	-	650	2601	26161	824	957	69832	1865	659	15865	11135
Control-8	Control	63	1	-	-	-	-	1877	6672	43302	4784	1689	81320	7034	709	14387	20810
Control-9	Control	49	2	-	-	-	-	3409	5490	60456	7989	1413	101902	4759	924	26069	13949
Control-10	Control	50	2	-	-	-	-	4447	5800	74142	5455	1169	71028	3452	308	17721	11893
Control-11	Control	50	2	-	-	-	-	1706	2611	30898	2072	435	27152	1290	313	7399	70866
Control-12	Control	53	1	-	-	-	-	5115	7982	93466	12001	559	28709	778	365	6104	7390
Control-13	Control	53	1	-	-	-	-	2363	4226	58157	4179	0	1556	149	0	539	41111
Control-14	Control	75	2	-	-	-	-	1943	1755	29021	5026	0	2373	454	0	930	43507
Control-15	Control	62	1	-	-	-	-	2674	1101	18453	1058	622	44806	2250	653	6275	35275
Control-16	Control	50	1	-	-	-	-	2736	3741	58428	5129	233	14268	656	320	3611	2217
Control-17	Control	55	1	-	-	-	-	0	7665	68951	4747	1819	117339	5709	444	17691	30507
Control-18	Control	52	1	-	-	-	-	6564	1997	21803	532	333	736	43997	2136	6160	16573
Control-19	Control	50	2	-	-	-	-	695	254	8659	433	395	18706	1047	209	2382	24980
Control-20	Control	49	1	-	-	-	-	8304	315	11856	0	651	39195	2061	555	4727	42850
